# Supplementary material for: Novel Bioinspired Quercetin-Based Polymers for the Sustained Release of Donepezil in Alzheimer’s Disease Therapy
Source: Polymers (Basel). 2026 Jan 16;18(2):234. doi: 10.3390/polym18020234 (PMC12845978; doi:10.3390/polym18020234)
Supplement: Supplementary file 1 [file polymers-18-00234-s001.zip]

Archive with 1 entries (1 files):
- polymers-4015047-supplementary.pdf
